# Supplementary material for: Selection of Catechin Biosynthesis-Related Genes and Functional Analysis from Chromosome-Level Genome Assembly in C. sinensis L. Variety ‘Sangmok’
Source: Int J Mol Sci. 2024 Mar 24;25(7):3634. doi: 10.3390/ijms25073634 (PMC11011610; doi:10.3390/ijms25073634)
Supplement: Supplementary file 1 [file ijms-25-03634-s001.zip]

Archive with 2 entries (2 files):
- Supplementary_Figures(S1-S6).pptx
- Supplementary_Tables(S1-S22).xlsx
