# Supplementary material for: Selection of Catechin Biosynthesis-Related Genes and Functional Analysis from Chromosome-Level Genome Assembly in C. sinensis L. Variety ‘Sangmok’
Source: Int J Mol Sci. 2024 Mar 24;25(7):3634. doi: 10.3390/ijms25073634 (PMC11011610; doi:10.3390/ijms25073634)
Supplement: Supplementary file 1 [file ijms-25-03634-s001.zip › Supplementary_Tables(S1-S22).xlsx]

## Sheet: S1
Supplementary Table S1. Summary of chromosomal scaffolds of the Sangmok
Scaffold ID	Length	Length(%)
HiC_scaffold_01	201756670	0.0753
HiC_scaffold_02	175806022	0.0656
HiC_scaffold_03	173432305	0.0647
HiC_scaffold_04	169568733	0.0633
HiC_scaffold_05	166203578	0.062
HiC_scaffold_06	159564149	0.0595
HiC_scaffold_07	154282673	0.0576
HiC_scaffold_08	146057547	0.0545
HiC_scaffold_09	141197124	0.0527
HiC_scaffold_10	139736821	0.0521
HiC_scaffold_11	132694263	0.0495
HiC_scaffold_12	121169086	0.0452
HiC_scaffold_13	112773022	0.0421
HiC_scaffold_14	110188386	0.0411
HiC_scaffold_15	104512886	0.039
Total	2208943265	0.8243

## Sheet: S2
Supplementary Table S2. Assessment of the Sangmok genome assembly using LTR Assembly Index
	From	To	Intact	Total	raw_LAI	LAI
whole_genome	1	2679620961	0.0511	0.7025	7.28	12.91

## Sheet: S3
Supplementary Table S3. Summary of annotated repeat elements of the Sangmok
Class	Count	bpMasked	%masked
DNA elements	44371	10077599	0.0038
CMC-EnSpm	68900	24648109	0.0092
Crypton-H	1694	681425	0.0003
Crypton-X	2429	712948	0.0003
IS3EU	12	1925	0
MULE-MuDR	56246	23688865	0.0088
Maverick	3351	1684975	0.0006
PIF-Harbinger	43922	17557387	0.0066
PIF-Spy	574	136939	0.0001
iggyBac	235	11088	0
TcMar-Fot1	1267	788564	0.0003
TcMar-Tc1	722	154115	0.0001
hAT	1473	255782	0.0001
hAT-Ac	39793	12985618	0.0048
hAT-Charlie	1750	462094	0.0002
hAT-Tag1	22908	5676318	0.0021
hAT-Tip100	21669	6078133	0.0023
Total	311316	105601884	0.0394095
LINEs
I	358	96760	0
L1	33506	24914968	0.0093
L1-Tx1	439	318654	0.0001
L2	429	103787	0
Penelope	401	117485	0
R1	222	193273	0.0001
R2-NeSL	430	289142	0.0001
RTE	486	116072	0
RTE-BovB	11671	5793108	0.0022
Total	47942	31943249	0.0119209
LTR elements	3709	856579	0.0003
Cassandra	1633	609489	0.0002
Caulimovirus	11251	8166100	0.003
Copia	321553	219947396	0.0821
ERV1	1840	2064283	0.0008
ERVK	1961	313767	0.0001
Gypsy	659320	977196614	0.3647
Pao	4489	10106364	0.0038
unknown	716555	443960565	0.1657
Total	1770253	1695164406	0.632617
RC
Helitron	22058	7865843	0.0029
Total	22058	7865843	0.00293545
SINEs
	8669	1158180	0.0004
tRNA-RTE	5315	852565	0.0003
Total	13984	2010745	0.000750389
Unclassified	1284681	322549690	0.1204
total interspersed	3402292	2133192568	0.7961
Low_complexity	93855	4677547	0.0017
Satellite	6356	1792003	0.0007
Simple_repeat	544209	20278611	0.0076
rRNA	515	417108	0.0002
Total	4047227	2160357837	0.8062

## Sheet: S4
Supplementary Table S4. Number of predicted genes on each chromosomal scaffold
Scaffold ID	Length(bp)	Number of CDSs
HiC_scaffold_01	5975045	5857
HiC_scaffold_02	4508360	4794
HiC_scaffold_03	5797554	5532
HiC_scaffold_04	4326356	4697
HiC_scaffold_05	4319492	4793
HiC_scaffold_06	3426340	3920
HiC_scaffold_07	4446149	4625
HiC_scaffold_08	4467177	4518
HiC_scaffold_09	4250798	3929
HiC_scaffold_10	3653877	3929
HiC_scaffold_11	3770602	4002
HiC_scaffold_12	3422624	3638
HiC_scaffold_13	3764159	3782
HiC_scaffold_14	2689204	2877
HiC_scaffold_15	3049218	3140
Total	61866955	64033

## Sheet: S5
Supplementary Table S5. Summary of annotations of Sangmok genome.
Databases	Number of Annotations	Percent of Annotations
Uniprot/Swiss-prot	82481	99.06
InterProScan	71801	86.23
Pfam	48836	58.65
NCBI NR	81799	98.24
Gene Ontology	60975	73.23

## Sheet: S6
Supplementary Table S6. Summary of orthogroups on eighteen species
	A.chinensis	A.thaliana	C.arabica	C.canephora	C.sinensis(DASZ)	C.sinensis(G240)	C.sinensis(Sangmok)	C.sinensis(Shuchazao)	C.sinensis(Orange)	G.max	M.truncatula	O.sativa	P.trichocarpa	S.lycopersium	T.aestivum	T.cacao	V.vinifera	Z.mays
Number of genes	33044	27543	44747	25574	33021	32356	68151	50822	24525	47013	31917	28708	31618	25557	103785	21507	25787	34221
Number of genes in orthogroups	31933	25319	43739	23753	32945	32328	60983	49150	24045	45609	31077	27272	30966	24836	98250	21174	25166	32196
Number of unassigned genes	1111	2224	1008	1821	76	28	7168	1672	480	1404	840	1436	652	721	5535	333	621	2025
Percentage of genes in orthogroups	96.6	91.9	97.7	92.9	99.8	99.9	89.5	96.7	98	97	97.4	95	97.9	97.2	94.7	98.5	97.6	94.1
Percentage of unassigned genes	3.4	8.1	2.3	7.1	0.2	0.1	10.5	3.3	2	3	2.6	5	2.1	2.8	5.3	1.5	2.4	5.9
Number of orthogroups containing species	13607	12888	14801	14374	20714	20563	21526	18124	13437	14260	13758	15604	13387	12993	20433	13259	13631	15324
Percentage of orthogroups containing species	29.9	28.3	32.5	31.6	45.5	45.2	47.3	39.8	29.5	31.3	30.2	34.3	29.4	28.6	44.9	29.1	30	33.7
Number of species-specific orthogroups	148	649	640	207	7	1	2476	449	222	629	466	433	299	237	4880	116	226	751
Number of genes in species-specific orthogroups	404	3236	2583	635	38	11	10561	2382	1241	2832	2555	1564	1401	1087	24544	627	1362	3056
Percentage of genes in species-specific orthogroups	1.2	11.7	5.8	2.5	0.1	0	15.5	4.7	5.1	6	8	5.4	4.4	4.3	23.6	2.9	5.3	8.9

## Sheet: S7
Supplementary Table S7. Summary of orthogroups on overall species
Number of species	18
Number of genes	689896
Number of genes in orthogroups	660741
Number of unassigned genes	29155
Percentage of genes in orthogroups	95.8
Percentage of unassigned genes	4.2
Number of orthogroups	45498
Number of species-specific orthogroups	12836
Number of genes in species-specific orthogroups	60119
Percentage of genes in species-specific orthogroups	8.7
Mean orthogroup size	14.5
Median orthogroup size	5
G50 (assigned genes)	32
G50 (all genes)	31
O50 (assigned genes)	5518
O50 (all genes)	5982
Number of orthogroups with all species present	8024
Number of single-copy orthogroups	0

## Sheet: S8
Supplementary Table S8. Genome assemblies used in this study
Common name	Species	Reference
Tea	Camellia sinensis Shuchazao	GCF_004153795.1
Tea	Camellia sinensis G240	GCA_013676235.1
Tea	Camellia sinensis DASZ	https://doi.org/10.6084/m9.figshare.12560462.v1
Tea	Camellia sinensis Sangmok	this study
Arabidopsis	Arabidopsis Thaliana	GCF_000001735.4
Cacao	Theobroma cacao	GCF_000208745.1
Coffee	Coffee arabica	GCF_003713225.1
Coffee	Coffee canephora	GCA_900059795.1
Kiwi	Actinidia chinensis	GCA_003024255.1
Tomato	Solanum lycopersium	GCF_000188115.5
Rice	Oryza sativa	GCF_001433935.1
Soybean	Glycine max	GCF_000004515.6
Maize	Zea mays	GCF_902167145.1
Barrelclover	Medicago truncatula	GCF_003473485.1
Grape	Vitis vinifera	GCF_000003745.3
Wheat	Triticum aestivum	GCF_018294505.1
Cottonwood	Populus trichocarpa	GCF_000002775.4
Orange	Citrus sinensis	GCF_000317415.1

## Sheet: S9
Supplementary Table S9. Distribution of number of genes per orthogroups for four C.sinensis species+C1
Number of Gene per Orthogroup	C.sinensis DASZ	C.sinensis G240	C.sinensis Sangmok	C.sinensis Shuchazao
1	14724	14751	9244	9065
2	3538	3454	5620	4451
3	1227	1191	2602	1982
4	572	547	1351	915
5	268	251	863	499
6	113	113	459	300
7	73	68	320	224
8	50	49	186	116
9	40	34	139	70
10	16	14	103	58
11	16	20	78	57
12	18	15	72	34
13	5	4	58	23
14	6	7	44	33
15	6	5	38	24
16	3	2	34	17
17	2	2	23	11
18	3	2	30	22
19	3	4	17	8
20	1	4	28	12
30	21	19	110	82
40	6	5	52	44
50	1	0	18	18
60	1	2	12	15
70	1	0	4	9
80	0	0	9	9
More	0	0	12	26

## Sheet: S10
Supplementray Table S10. List of GO annnotation for expansion gene families of Biological Process category
GO ID	GO Name	FDR	P-Value
GO:0050832	defense response to fungus	4.18481e-17	4.40146e-20
GO:0016102	diterpenoid biosynthetic process	1.61782e-11	2.45783e-14
GO:0051923	sulfation	4.93196e-11	8.06912e-14
GO:0016477	cell migration	1.01705e-06	3.92226e-09
GO:0000973	post-transcriptional tethering of RNA polymerase II gene DNA at nuclear periphery	3.32013e-06	1.3192e-08
GO:0018108	peptidyl-tyrosine phosphorylation	4.64205e-06	2.22419e-08
GO:0046274	lignin catabolic process	6.02117e-06	3.23681e-08
GO:0006101	citrate metabolic process	4.32645e-05	2.73026e-07
GO:0035494	SNARE complex disassembly	0.000370313	2.76966e-06
GO:2000012	regulation of auxin polar transport	0.000390389	2.96544e-06
GO:0042149	cellular response to glucose starvation	0.000787898	6.62951e-06
GO:0006538	glutamate catabolic process	0.00100556	9.04851e-06
GO:0051017	actin filament bundle assembly	0.0021619	2.12224e-05
GO:0010951	negative regulation of endopeptidase activity	0.00248623	2.54337e-05
GO:0019343	cysteine biosynthetic process via cystathionine	0.00282921	3.17405e-05
GO:0051762	sesquiterpene biosynthetic process	0.00428054	5.20248e-05
GO:0007163	establishment or maintenance of cell polarity	0.00544436	6.87146e-05
GO:0036297	interstrand cross-link repair	0.0059418	8.12423e-05
GO:0006032	chitin catabolic process	0.0059418	7.99279e-05
GO:0015940	pantothenate biosynthetic process	0.0059418	8.06529e-05
GO:0006517	protein deglycosylation	0.00610881	8.56675e-05
GO:0007127	meiosis I	0.00739708	0.00010892
GO:1901673	regulation of mitotic spindle assembly	0.0080446	0.000125036
GO:0000280	nuclear division	0.00805548	0.000126146
GO:0048280	vesicle fusion with Golgi apparatus	0.0117328	0.000189216
GO:0033540	fatty acid beta-oxidation using acyl-CoA oxidase	0.0117328	0.000189216
GO:0015976	carbon utilization	0.0126129	0.000204885
GO:0016104	triterpenoid biosynthetic process	0.0173159	0.000310954
GO:0002949	tRNA threonylcarbamoyladenosine modification	0.0173159	0.000317704
GO:0015742	alpha-ketoglutarate transport	0.0173159	0.000317201
GO:0010569	regulation of double-strand break repair via homologous recombination	0.0180125	0.0003368
GO:0016973	poly(A)+ mRNA export from nucleus	0.0192039	0.000363566
GO:0009877	nodulation	0.0236897	0.000462333
GO:0006265	DNA topological change	0.0321147	0.000645522
GO:0072659	protein localization to plasma membrane	0.0325491	0.000658056
GO:0015671	oxygen transport	0.0383739	0.000793758
GO:0070716	mismatch repair involved in maintenance of fidelity involved in DNA-dependent DNA replication	0.0422967	0.000894671
GO:0043007	maintenance of rDNA	0.0422967	0.000894671
GO:1904294	positive regulation of ERAD pathway	0.0444049	0.000954833
GO:0051569	regulation of histone H3-K4 methylation	0.0456395	0.00100272
GO:0070682	proteasome regulatory particle assembly	0.0456395	0.00100272
GO:0000388	spliceosome conformational change to release U4 (or U4atac) and U1 (or U11)	0.0456395	0.00100272
GO:0010112	regulation of systemic acquired resistance	0.0465181	0.00102745
GO:0070507	regulation of microtubule cytoskeleton organization	0.0471969	0.00104796

[truncated: 12 more sheets: S11, S12, S13, S14, S15, S16, S17, S18, S19, S20, S21, S22]
